# Supplementary material for: Phlebotomy Treatment for Elimination of Perfluoroalkyl Acids in a Highly Exposed Family: A Retrospective Case-Series
Source: PLoS One. 2014 Dec 12;9(12):e114295. doi: 10.1371/journal.pone.0114295 (PMC4264749; doi:10.1371/journal.pone.0114295)
Supplement: S1 Table — PFAA data from participants undergoing phlebotomy treatment. (XLSX) [file pone.0114295.s001.xlsx]

## Sheet: Father
Sampling Date	Whole blood Sampling Volume (mL)	Serum PFHxS (ng/mL)	Serum PFOS (ng/mL)	Serum PFOA (ng/mL)
2009.2.2	200	44.1	15.1	3
2009.5.18	250	35	13.2	2.47
2009.6.1	500	41.7	11.8	3.06
2009.7.4	500	26.8	9.84	2.56
2009.9.1	500	43.5	11.3	2.27
2009.10.11	460	20.3	8.76	1.61
2009.10.12	50	25	9.15	2.08
2009.11.12	375	29.5	11	1.95
2009.12.14	270	35.4	8.58	2.05
2010.1.17	500	34.5	8.58	1.97
2010.3.13	440	21.2	6.81	2.58
2010.10.10	100	22.4	6.09	2.18
2011.1.6	450	19.2	2.31	1.63
2011.2.24	350	13.1	2.05	1.7
2011.4.30	450	18.8	1.51	1.25
2011.6.22	450	16.9	1.57	1.46
2011.8.4	450	18	1.34	1.43
2011.9.27	450	25.7	0.5	1.17
2011.11.26	460	8.67	1.36	0.9
2012.1.14	500	21.5	3.75	1.56
2012.3.4	500	19.5	3.69	1.34
2012.4.29	500	23.1	2.73	1.24
2012.7.8	3	18.3	3.06	1.04
2012.8.21	450	21.7	3.09	1.21
2012.11.1	450	19.1	1.7	1.19
2012..12.28	450	17.4	0.66	1.01
2013.2.18	240	15.7	1.26	1.16
2013.3.30	250	16	1.5	1.13
2013.5.11	500	13.1	2.48	0.99
2013.7.15	500	7.8	2.32	1.03
2013.9.8	500	18.2	1.42	0.93
2013.10.27	500	8.82	1.36	1.2

## Sheet: Mother
Sampling Date	Whole blood Sampling Volume (mL)	Serum PFHxS (ng/mL)	Serum PFOS (ng/mL)	Serum PFOA (ng/mL)
2009.6.1	230	29.3	16.3	2.52
2009.7.7	250	21.3	10.9	1.79
2009.8.24	275	19.5	10.4	1.56
2010.1.3	300	16.3	5.67	1.27
2010.4.11	175	17.8	4.44	<LOD
2012.3.13	240	16.1	4.05	1.32
2013.1.1	450	13.2	2.5	1.04
2013.6.22	500	9.09	3.42	1.05
2013.10.6	430	13.5	11	0.9
*LOD=0.5ng/mL

## Sheet: 1st Child, Son
Sampling Date	Whole blood Sampling Volume (mL)	Serum PFHxS (ng/mL)	Serum PFOS (ng/mL)	Serum PFOA (ng/mL)
2009.6.9	380	78.6	19.3	4.65
2009.9.9	500	39	14.8	3.9
2009.10.12	320	51.9	14.3	3.48
2009.12.24	290	40.5	16.1	4.44
2010.1.17	450	30.3	11.3	3.99
2010.2.11	200	25.3	6.84	1.96
2010.4.14	310	29.9	17.9	3.81
2010.10.14	250	51.9	0.73	2.82
2011.5.17	500	31.8	<LOD	1.79
2011.8.12	500	27.8	<LOD	2.65
2011.12.5	500	10	0.93	1.34
2012.4.24	500	32.7	2.12	2.25
2012.8.21	450	25.1	1.44	1.66
2012.12.28	450	21.7	<LOD	1.45
2013.3.30	500	18.1	0.61	1.51
2013.5.23	500	Not measured	Not measured	Not measured
2013.7.30	500	11.9	1.59	1.15
*LOD=0.5ng/mL

## Sheet: 2nd Child, Girl
Sampling Date	Whole blood Sampling Volume (mL)	Serum PFHxS (ng/mL)	Serum PFOS (ng/mL)	Serum PFOA (ng/mL)
2009.6.6	400	140	59.7	8.7
2009.7.2	320	124	51.9	7.08
2009.7.30	300	132	51.9	9.18
2009.8.24	300	162	67.8	7.41
2009.9.27	260	67.2	41.4	4.47
2009.10.24	400	97.5	44.7	5.04
2010.1.3	435	57.9	36.6	4.32
2010.2.15	300	44.7	47.7	4.89
2011.4.27	270	72.3	7.02	3.66
2011.8.14	300	63	4.56	3.57
2011.10.2	450	47.4	1.83	3.66
2011.12.24	160	43.2	13.9	3.78
2012.4.6	440	48.3	12.2	2.96
2012.10.6	450	Not measured	Not measured	Not measured
2012.12.24	450	78.7	5.5	2.99
2013.5.11.	500	34.8	9.18	2.06
2013.7.15	500	27.1	8.97	1.89

## Sheet: 3rd Child, Son
Sampling Date	Whole blood Sampling Volume (mL)	Serum PFHxS (ng/mL)	Serum PFOS (ng/mL)	Serum PFOA (ng/mL)
2009.6.1	500	293	87.3	8.16
2009.7.4	500	271	102.9	7.74
2009.8.7	460	224	76.5	6.9
2009.9.7	360	215	113	7.77
2009.10.11	230	207	107	6.12
2009.12.16	300	65.1	48.9	3.45
2010.1.24	425	92.1	58.8	5.13
2010.3.12	365	168	66.3	6.63
2010.5.23	465	85.2	52.8	5.31
2011.1.6	450	98.7	18.6	4.17
2011.2.24	200	114	11.9	3.3
2011.4.30	470	82.8	12.1	3
2011.6.13	480	92	11.5	3.18
2011.8.4	500	Not measured	Not measured	Not measured
2011.9.27	450	108	4.83	2.96
2011.11.26	500	31.2	9.24	2.18
2012.1.8	450	51	20.8	2.9
2012.3.4	500	61.5	25.4	3.21
2012.4.28	500	110	19.8	3.15
2012.8.26	450	Not measured	Not measured	Not measured
2012.10.16	450	63.9	17.1	2.07
2012.12.9	500	95.4	10.5	2.5
2013.2.5	380	66.6	8.75	2.16
2013.3.30	300	67.4	7.95	2.21
2013.5.5	200	44.1	12.8	1.67
2013.7.25	500	34.8	13.4	1.67
2013.9.8	500	60.6	12	1.96
2013.10.27	500	48.3	12.2	1.76

## Sheet: 4th Child, Son
Sampling Date	Whole blood Sampling Volume (mL)	Serum PFHxS (ng/mL)	Serum PFOS (ng/mL)	Serum PFOA (ng/mL)
2009.6.2	400	167	62.4	6.81
2009.6.26	400	156	42.3	5.97
2009.8.7	475	127	52.5	4.68
2009.9.2	360	101	54	5.61
2009.10.4	400	69.6	45.3	4.14
2009.10.25	200	70.5	29.9	2.47
2009.12.22	145	46.5	37.5	3.99
2010.1.24	290	30.6	26.8	2.02
2010.4.29	350	69.6	40.9	3.45
2011.5.23	160	74.4	4.92	2.36
2011.6.18	500	89	3.96	2.16
2011.10.2	450	70.2	1.19	2.18
2011.11.29	500	23.3	3.99	1.56
2012.1.8	450	42	9.15	1.95
2012.3.5	500	45.6	11.3	2.35
2012.5.22	500	47.7	11.7	2.28
2012.8.19	450	Not measured	Not measured	Not measured
2012.10.6	450	Not measured	Not measured	Not measured
2012.12.23	450	92.2	3.69	1.48
2013.3.30	500	47.8	3.08	1.67
2013.5.25	500	33.3	5.55	1.28
2013.7.23	500	26.9	4.41	1.11
2013.9.8	500	31.2	4.68	1.32
2013.10.27		29.9	4.95	1.3
